# Supplementary material for: Thermal Modulation of Monoamine Levels Influence Fish Stress and Welfare
Source: Front Endocrinol (Lausanne). 2018 Dec 3;9:717. doi: 10.3389/fendo.2018.00717 (PMC6287116; doi:10.3389/fendo.2018.00717)
Supplement: Supplementary file 2 [file Data_Sheet_2.xlsx]

## Sheet: mRNA abundance quantification
mRNA abundance quantification (2way ANOVA)
stara
ANOVA table	SS	DF	MS	F (DFn, DFd)	P value
Thermal treatment * dph	190892	3	63631	F (3, 88) = 3.249	P = 0.0496
dph	8294	3	2765	F (3, 88) = 0.1412	P = 0.9338
Thermal treatment	710918	1	710918	F (1, 88) = 36.30	P < 0.0001
Residual	313363	88	19585
starb
ANOVA table	SS	DF	MS	F (DFn, DFd)	P value
Thermal treatment * dph	58914	3	19638	F (3, 88) = 3.334	P = 0.0461
dph	40878	3	13626	F (3, 88) = 2.314	P = 0.1148
Thermal treatment	210225	1	210225	F (1, 88) = 35.70	P < 0.0001
Residual	94231	88	5889
gh1
ANOVA table	SS	DF	MS	F (DFn, DFd)	P value
Thermal treatment * dph	4313000	3	1438000	F (3, 88) = 3.956	P = 0.0291
dph	23700000	3	7900000	F (3, 88) = 21.74	P < 0.0001
Thermal treatment	6538000	1	6538000	F (1, 88) = 17.99	P = 0.0007
Residual	5451000	88	363422
clock
ANOVA table	SS	DF	MS	F (DFn, DFd)	P value
Thermal treatment * dph	598250	3	199417	F (3, 88) = 5.607	P = 0.0080
dph	480271	3	160090	F (3, 88) = 4.501	P = 0.0180
Thermal treatment	27250	1	27250	F (1, 88) = 0.7662	P = 0.3944
Residual	569060	88	35566
bmal
ANOVA table	SS	DF	MS	F (DFn, DFd)	P value
Thermal treatment * dph	157783	3	52594	F (3, 88) = 4.014	P = 0.0263
dph	217289	3	72430	F (3, 88) = 5.528	P = 0.0085
Thermal treatment	306.9	1	306.9	F (1, 88) = 0.02342	P = 0.8803
Residual	209640	88	13102
per1
ANOVA table	SS	DF	MS	F (DFn, DFd)	P value
Thermal treatment * dph	60930000	3	20310000	F (3, 88) = 6.389	P = 0.0047
dph	26130000	3	8708000	F (3, 88) = 2.740	P = 0.0776
Thermal treatment	101800000	1	101800000	F (1, 88) = 32.04	P < 0.0001
Residual	50860000	88	3178000
cry2
ANOVA table	SS	DF	MS	F (DFn, DFd)	P value
Thermal treatment * dph	716361	3	238787	F (3, 88) = 3.321	P = 0.0466
dph	498426	3	166142	F (3, 88) = 2.311	P = 0.1151
Thermal treatment	2141000	1	2141000	F (1, 88) = 29.79	P < 0.0001
Residual	1150000	88	71893
aanat2
ANOVA table	SS	DF	MS	F (DFn, DFd)	P value
Thermal treatment * dph	231784	3	77261	F (3, 88) = 7.445	P = 0.0038
dph	427197	3	142399	F (3, 88) = 13.72	P = 0.0003
Thermal treatment	232170	1	232170	F (1, 88) = 22.37	P = 0.0004
Residual	134901	88	10377
nr1d1
ANOVA table	SS	DF	MS	F (DFn, DFd)	P value
Thermal treatment * dph	98959	3	32986	F (3, 88) = 3.586	P = 0.0373
dph	254779	3	84926	F (3, 88) = 9.234	P = 0.0009
Thermal treatment	684.6	1	684.6	F (1, 88) = 0.07443	P = 0.7885
Residual	147161	88	9198

## Sheet: Monoamine analysis
Monoamine analysis (2way ANOVA)
DA
ANOVA table	SS	DF	MS	F (DFn, DFd)	P value
Thermal treatment * dph	553501	3	184500	F (3, 64) = 4.058	P = 0.0362
dph	22370000	3	7456000	F (3, 64) = 164.0	P < 0.0001
Thermal treatment	814118	1	814118	F (1, 64) = 17.91	P = 0.0014
Residual	500116	64	45465
DOPAC
ANOVA table	SS	DF	MS	F (DFn, DFd)	P value
Thermal treatment * dph	224.3	3	74.78	F (3, 64) = 1.670	P = 0.02133
dph	18239	3	6080	F (3, 64) = 135.8	P < 0.0001
Thermal treatment	421.1	1	421.1	F (1, 64) = 9.406	P = 0.0074
Residual	716.3	64	44.77
5HT
ANOVA table	SS	DF	MS	F (DFn, DFd)	P value
Thermal treatment * dph	307.7	3	102.6	F (3, 64) = 4.210	P = 0.0327
dph	1176	3	392.1	F (3, 64) = 16.09	P = 0.0002
Thermal treatment	163.7	1	163.7	F (1, 64) = 6.721	P = 0.0250
Residual	268	64	24.36
5HIAA
ANOVA table	SS	DF	MS	F (DFn, DFd)	P value
Thermal treatment * dph	46.01	3	15.34	F (3, 64) = 3.565	P = 0.0444
dph	325.3	3	108.4	F (3, 64) = 25.21	P < 0.0001
Thermal treatment	79.85	1	79.85	F (1, 64) = 18.56	P = 0.0008
Residual	55.92	64	4.301
Melatonin
ANOVA table	SS	DF	MS	F (DFn, DFd)	P value
Thermal treatment * dph	8347000	3	2782000	F (3, 64) = 11.62	P = 0.0028
dph	33590000	3	11200000	F (3, 64) = 46.76	P < 0.0001
Thermal treatment	1372000	1	1372000	F (1, 64) = 5.730	P = 0.0436
Residual	1916000	64	239476

## Sheet: Behavior analysis
Group structure (Two-tailed Student’s t-test)
Inter-individual distances
Mean RTR	Mean WTR	Difference	SE of difference	t ratio	df	P value
33.3472	13.8801	19.4671	0.730079	26.6644	286	P < 0.0001
Nearest neighbor distance
Mean RTR	Mean WTR	Difference	SE of difference	t ratio	df	P value
10.9677	5.88329	5.08438	0.21392	23.7677	286	P < 0.0001
Variance of inter-individual distances
Mean RTR	Mean WTR	Difference	SE of difference	t ratio	df	P value
403.031	99	304.031	15.9113	19.1079	286	P < 0.0001
Aggressive behavior (Two-tailed Student’s t-test)
Number of aggressive acts
Mean RTR	Mean WTR	Difference	SE of difference	t ratio	df	P value
22.625	7	15.625	1.92706	8.10823	22	P < 0.0001
2way ANOVA
Final thermal preferendum (FTP)
ANOVA table	SS	DF	MS	F (DFn, DFd)	P value
Thermal treatment * dph	12.31	5	2.462	F (5, 24) = 3.152	P = 0.251
dph	6.975	5	1.395	F (5, 24) = 1.786	P = 0.1539
Thermal treatment	0.0004694	1	0.0004694	F (1, 24) = 0.0006010	P = 0.9806
Residual	18.75	24	0.7811

## Sheet: Growth analysis
2way ANOVA
Body weight
ANOVA table	SS	DF	MS	F (DFn, DFd)	P value
Thermal treatment * dph	2.571	3	0.8569	F (3, 232) = 37.00	P < 0.0001
dph	39.47	3	13.16	F (3, 232) = 568.2	P < 0.0001
Thermal treatment	3.304	1	3.304	F (1. 232) = 142.7	P < 0.0001
Residual	5.372	232	0.02316
Body length
ANOVA table	SS	DF	MS	F (DFn, DFd)	P value
Thermal treatment * dph	2414	3	804.7	F (3, 232) = 72.06	P < 0.0001
dph	20195	3	6732	F (3, 232) = 602.8	P < 0.0001
Thermal treatment	3132	1	3132	F (1, 232) = 280.5	P < 0.0001
Residual	2591	232	11.17
Two-tailed Student’s t-test
Coefficients of variation for body weight
Mean RTR	Mean WTR	Difference	SE of difference	t ratio	df	P value
27.5628	15.0024	12.5604	0.480815	26.1231	238	P < 0.0001
Linear reg.
	RTR	WTR
X-intercept when Y=0.0	23.66	25.23
1/slope	17.74	16.68
95% Confidence Intervals
Slope	0.04988 to 0.06287	0.05598 to 0.06393
Y-intercept when X=0.0	-1.590 to -1.079	-1.682 to -1.343
X-intercept when Y=0.0	21.39 to 25.56	23.84 to 26.49
Goodness of Fit
R square	0.7765	0.9129
Sy.x	0.3387	0.2345
Is slope significantly non-zero?
F	298.8	901.2
DFn, DFd	1.000. 86.00	1.000. 86.00
P value	< 0.0001	< 0.0001
Deviation from zero?	Significant	Significant
Data
Number of X values	88	88
Maximum number of Y replicates	1	1
Total number of values	88	88
Number of missing values	88	88
Equation	Y = 0.05638*X - 1.334	Y = 0.05995*X - 1.513
	F (DFn, DFd)	P value
Slope RTR vs WTR	F(1,172)=0.91034	0.3414
Interceps RTR vs WTR	F(1,173)=0.779304	0.3786

## Sheet: Fin damage analysis
2way ANOVA
Relative Fin Index (RFI)
ANOVA table	SS	DF	MS	F (DFn. DFd)	P value
Thermal treatment * Fin	327.6	2	163.8	F (2, 174) = 39.98	P < 0.0001
Fin	1975	2	987.6	F (2, 174) = 241.0	P < 0.0001
Thermal treatment	1611	1	1611	F (1, 174) = 393.2	P < 0.0001
Residual	713	174	4.098
Degree of fin erosion
ANOVA table	SS	DF	MS	F (DFn, DFd)	P value
Thermal treatment * Fin	441439	15	29429	F (15, 696) = 9952	P < 0.0001
Fin	5.765e-09	5	1.153e-09	F (5, 696) = 3.899e-010	P > 0.03999
Thermal treatment	176819	3	58940	F (3, 696) = 19931	P < 0.0001
Residual	2058	696	2.957
Total number of fish affected
ANOVA table	SS	DF	MS	F (DFn, DFd)	P value
Thermal treatment * Fin	578.3	2	289.2	F (2, 174) = 6.391	P = 0.0021
Fin	5867	2	2934	F (2, 174) = 64.84	P < 0.0637
Thermal treatment	183626	1	183626	F (1, 174) = 4058	P < 0.0001
Residual	7873	174	45.25
